# Supplementary material for: Understanding low-pressure CO2 insertion chemistry in epoxide–CO2 copolymerization catalysis
Source: Nat Chem. 2026 Apr 30;18(5):931–8. doi: 10.1038/s41557-026-02098-6 (PMC13149301; doi:10.1038/s41557-026-02098-6)
Supplement: Supplementary file 2 — Supplementary numerical source data for graphs in Fig. 3. [file 41557_2026_2098_MOESM2_ESM.xlsx]

## Sheet: Figure 3B
	Absorbance (a.u.)
Wavenumber (cm-1)	5min	30min	60min	90min	120min
1823.56	0.02813	0.0654	0.08983	0.10761	0.12
1819.83	0.02921	0.06802	0.09263	0.11279	0.12566
1816.1	0.0288	0.06686	0.09044	0.11296	0.12734
1812.37	0.02046	0.05985	0.08645	0.11094	0.12616
1808.64	0.01714	0.05274	0.0783	0.10216	0.1193
1804.91	0.00929	0.04775	0.07609	0.10032	0.11685
1801.18	0.00791	0.04723	0.07529	0.09822	0.11416
1797.45	0.00404	0.04509	0.07445	0.09718	0.11257
1793.73	0.00587	0.04783	0.08006	0.10304	0.11874
1790	0.00925	0.04874	0.08065	0.10341	0.11994
1786.27	0.01925	0.05903	0.09341	0.119	0.13878
1782.54	0.02294	0.07023	0.1133	0.14486	0.16602
1778.81	0.03263	0.08701	0.1421	0.18158	0.20931
1775.08	0.03062	0.10365	0.1861	0.24024	0.27611
1771.35	0.03656	0.13188	0.24877	0.32367	0.37394
1767.62	0.04006	0.16043	0.31687	0.41979	0.48766
1763.89	0.04447	0.20165	0.41064	0.54588	0.63369
1760.16	0.04688	0.25121	0.52551	0.7004	0.80995
1756.43	0.0529	0.29965	0.63483	0.84836	0.98016
1752.7	0.04929	0.32117	0.70094	0.95079	1.10031
1748.98	0.04619	0.30179	0.68132	0.96556	1.15036
1745.25	0.03775	0.23835	0.55178	0.81538	1.0086
1741.52	0.02844	0.17336	0.40394	0.61657	0.79089
1737.79	0.02077	0.12515	0.28441	0.43807	0.56851
1734.06	0.01783	0.09875	0.20644	0.30734	0.39117
1730.33	0.02614	0.08363	0.15386	0.22034	0.27855
1726.6	0.02803	0.0761	0.1314	0.18301	0.22761
1722.87	0.03008	0.07501	0.12339	0.16584	0.20205
1719.14	0.02327	0.07591	0.12878	0.16768	0.19671
1715.41	0.03097	0.07551	0.11777	0.14957	0.17455
1711.68	0.03263	0.071	0.10774	0.13808	0.16307
1707.95	0.03418	0.07311	0.10941	0.13797	0.16158
1704.23	0.03168	0.07504	0.11469	0.14275	0.16419
1700.5	0.03347	0.07843	0.11948	0.1452	0.16265
1696.77	0.03976	0.07566	0.10879	0.13042	0.14476
1693.04	0.05024	0.07382	0.09722	0.11556	0.13034
1689.31	0.04756	0.0727	0.1004	0.12047	0.13523
1685.58	0.04561	0.07555	0.10922	0.12866	0.14007
1681.85	0.05319	0.07348	0.09893	0.11494	0.12624
1678.12	0.05499	0.07108	0.09441	0.11012	0.12218

## Sheet: Figure 3C
Time (s)	ln([PO]/[PO]0)
1012	-0.05261
1072	-0.05773
1132	-0.063
1192	-0.06667
1252	-0.06974
1312	-0.0707
1372	-0.07179
1432	-0.07333
1492	-0.07362
1552	-0.07449
1612	-0.07606
1672	-0.07712
1732	-0.07893
1792	-0.08112
1852	-0.08317
1912	-0.08485
1972	-0.08723
2032	-0.09012
2092	-0.09261
2152	-0.09534
2212	-0.0979
2272	-0.10036
2332	-0.10292
2392	-0.10569
2452	-0.10922
2512	-0.11109
2572	-0.11381
2632	-0.11628
2692	-0.11918
2752	-0.12131
2812	-0.12476
2872	-0.12646
2932	-0.12902
2992	-0.1328
3052	-0.13427
3112	-0.1379
3172	-0.13887
3232	-0.14262
3292	-0.14528
3352	-0.14718
3412	-0.15088
3472	-0.15219
3532	-0.15399
3592	-0.15698
3652	-0.15992
3712	-0.16208
3772	-0.1642
3832	-0.16642
3892	-0.17037
3952	-0.17145
4012	-0.17438
4072	-0.17722
4132	-0.18127
4192	-0.18233
4252	-0.18372
4312	-0.18709
4372	-0.19198
4432	-0.19254
4492	-0.19508
4552	-0.19668
4612	-0.19938
4672	-0.20323
4732	-0.20358
4792	-0.20594
4852	-0.21013
4912	-0.21034
4972	-0.21211
5032	-0.21631
5092	-0.21872
5152	-0.21981
5212	-0.22165
5272	-0.22407
5332	-0.22352
5392	-0.22808
5452	-0.22915
5512	-0.23423
5572	-0.23378

## Sheet: Figure 3D
CO2 Pressure (bar)	kobs (s-1)	kobs error (s-1)
2	4.91e-06	1.30815e-06
5	1.46e-05	1.44957e-06
7	1.74e-05	1.13137e-06
10	2.55e-05	1.13137e-06
12	2.81e-05	1.83848e-06
14	3.54e-05	1.06066e-07
15	4.21e-05	3.11127e-06
20	4.04e-05	3.53553e-07
25	3.97e-05	2.40416e-06

## Sheet: Figure 3E
ln(CO2 pressure)	ln(kobs)	ln(kobs) error
0.69315	-12.2242	0.26643
1.60944	-11.1345	0.09929
1.94591	-10.959	0.06502
2.30259	-10.5768	0.04437
2.48491	-10.4797	0.06543
2.63906	-10.2488	0.003
2.70805	-10.0755	0.0739
2.99573	-10.1167	0.00875
3.21888	-10.1342	0.06056

## Sheet: Figure 3F
Time (s)	Modelled [PO] (M)	Modelled [PPC] (M)	Experimental [PO] (M)	Experimental [PPC] (M)
0	14.29	0	14.29	0
60	14.2796	0.01358	14.2848	0.00522
120	14.269	0.02425	14.2818	0.00817
180	14.2583	0.03491	14.2794	0.01061
240	14.2477	0.04556	14.2788	0.01117
300	14.237	0.0562	14.2745	0.01547
360	14.2264	0.06683	14.2681	0.02186
420	14.2158	0.07746	14.2565	0.03344
480	14.2051	0.08808	14.2495	0.04041
540	14.1945	0.0987	14.2358	0.05403
600	14.1839	0.10931	14.2291	0.06068
660	14.1733	0.11991	14.2165	0.07317
720	14.1627	0.1305	14.2015	0.08791
780	14.1521	0.14108	14.1923	0.09708
840	14.1416	0.15166	14.1814	0.10772
900	14.131	0.16223	14.1683	0.12069
960	14.1204	0.1728	14.1555	0.13326
1020	14.1099	0.18336	14.1398	0.14861
1080	14.0993	0.19391	14.1272	0.16094
1140	14.0888	0.20445	14.1156	0.1723
1200	14.0783	0.21498	14.0997	0.1878
1260	14.0677	0.22551	14.0867	0.20044
1320	14.0572	0.23603	14.0747	0.21207
1380	14.0467	0.24655	14.0596	0.22666
1440	14.0362	0.25706	14.05	0.23598
1500	14.0257	0.26756	14.0319	0.25345
1560	14.0152	0.27805	14.0226	0.2624
1620	14.0047	0.28854	14.0095	0.27502
1680	13.9942	0.29901	13.9952	0.28876
1740	13.9838	0.30949	13.9861	0.29748
1800	13.9733	0.31995	13.9671	0.31561
1860	13.9628	0.33041	13.9564	0.32578
1920	13.9524	0.34086	13.9439	0.33776
1980	13.9419	0.3513	13.9326	0.34844
2040	13.9315	0.36174	13.9219	0.35864
2100	13.9211	0.37217	13.908	0.37178
2160	13.9106	0.38259	13.8957	0.38343
2220	13.9002	0.393	13.8841	0.39433
2280	13.8898	0.40341	13.8748	0.4031
2340	13.8794	0.41381	13.8631	0.4141
2400	13.869	0.42421	13.8519	0.42464
2460	13.8586	0.43459	13.8437	0.43236
2520	13.8483	0.44497	13.831	0.44426
2580	13.8379	0.45535	13.8203	0.4543
2640	13.8275	0.46571	13.8121	0.46195
2700	13.8172	0.47607	13.8041	0.46943
2760	13.8068	0.48642	13.7907	0.48182
2820	13.7965	0.49677	13.7793	0.49241
2880	13.7861	0.50711	13.7695	0.50155
2940	13.7758	0.51744	13.76	0.51038
3000	13.7655	0.52776	13.7492	0.52028
3060	13.7552	0.53808	13.7391	0.52969
3120	13.7448	0.54839	13.7283	0.53958
3180	13.7346	0.55869	13.7175	0.54958
3240	13.7242	0.56899	13.713	0.55367
3300	13.714	0.57927	13.7017	0.56405
3360	13.7037	0.58956	13.6944	0.57078
3420	13.6934	0.59983	13.6794	0.58447
3480	13.6831	0.6101	13.6727	0.59059
3540	13.6729	0.62036	13.6583	0.60377
3600	13.6626	0.63061	13.6544	0.60734
3660	13.6524	0.64086	13.6436	0.61712
3720	13.6421	0.6511	13.6317	0.62794
3780	13.6319	0.66133	13.6284	0.63096
3840	13.6217	0.67156	13.6176	0.64074
3900	13.6115	0.68178	13.6059	0.6513
3960	13.6013	0.69199	13.5921	0.66381
4020	13.591	0.70219	13.579	0.6756
4080	13.5808	0.71239	13.5708	0.68301
4140	13.5707	0.72258	13.57	0.6837
4200	13.5605	0.73277	13.5608	0.69201
4260	13.5503	0.74294	13.5543	0.69784
4320	13.5401	0.75311	13.5455	0.70569
4380	13.53	0.76328	13.5433	0.70768
4440	13.5198	0.77343	13.5327	0.71716
4500	13.5097	0.78358	13.5269	0.72232
4560	13.4995	0.79373	13.5186	0.72978
4620	13.4894	0.80386	13.5079	0.73931
4680	13.4793	0.81399	13.5034	0.74326
4740	13.4691	0.82411	13.489	0.75608
4800	13.459	0.83423	13.4903	0.75492
4860	13.4489	0.84434	13.4794	0.76458
4920	13.4388	0.85444	13.4713	0.77181
4980	13.4287	0.86453	13.4619	0.78013
5040	13.4186	0.87462	13.4543	0.78685
5100	13.4085	0.8847	13.4505	0.79014
5160	13.3985	0.89477	13.4408	0.79871
5220	13.3884	0.90484	13.432	0.8065
5280	13.3783	0.9149	13.4283	0.80976
5340	13.3683	0.92495	13.4251	0.81252
5400	13.3582	0.935	13.4107	0.82518
5460	13.3482	0.94504	13.4044	0.83072
5520	13.3382	0.95507	13.4022	0.83267
5580	13.3282	0.9651	13.3933	0.84047
5640	13.3181	0.97512	13.3865	0.84637
5700	13.3081	0.98513	13.3801	0.85195
5760	13.2981	0.99513	13.3733	0.85791
5820	13.2881	1.00513	13.3628	0.86704
5880	13.2781	1.01512	13.3597	0.86978
5940	13.2681	1.02511	13.35	0.8782
6000	13.2582	1.03509	13.3417	0.88534
6060	13.2482	1.04506	13.3364	0.88999
6120	13.2382	1.05502	13.3303	0.89525
6180	13.2283	1.06498	13.3263	0.8987
6240	13.2183	1.07493	13.3157	0.90787
6300	13.2084	1.08487	13.3087	0.91395
6360	13.1984	1.09481	13.3081	0.91446
6420	13.1885	1.10474	13.2986	0.92261
6480	13.1786	1.11466	13.2855	0.93391
6540	13.1687	1.12458	13.2849	0.93444
6600	13.1588	1.13449	13.2804	0.93826
6660	13.1489	1.14439	13.2737	0.94398
6720	13.139	1.15429	13.264	0.9523
6780	13.1291	1.16418	13.2653	0.95125
6840	13.1192	1.17406	13.2555	0.95957
6900	13.1093	1.18394	13.2485	0.96559
6960	13.0994	1.1938	13.2441	0.96938
7020	13.0896	1.20367	13.2422	0.97096
7080	13.0797	1.21352	13.2314	0.98015
7140	13.0699	1.22337	13.2242	0.98633
7200	13.06	1.23321	13.2212	0.98888
7260	13.0502	1.24305	13.2095	0.99878
7320	13.0404	1.25288	13.209	0.99919
7380	13.0305	1.2627	13.2036	1.00379
7440	13.0207	1.27251	13.1978	1.0087
7500	13.0109	1.28232	13.1921	1.01354
7560	13.0011	1.29212	13.185	1.01953
7620	12.9913	1.30192	13.1797	1.02403
7680	12.9816	1.31171	13.176	1.02716
7740	12.9718	1.32149	13.1703	1.03192
7800	12.962	1.33126	13.1612	1.0396
7860	12.9522	1.34103	13.1571	1.04305
7920	12.9425	1.35079	13.1552	1.04472
7980	12.9327	1.36055	13.1427	1.0552
8040	12.923	1.3703	13.1365	1.06036
8100	12.9132	1.38004	13.1331	1.06325
8160	12.9035	1.38977	13.131	1.06504
8220	12.8938	1.3995	13.1288	1.06687
8280	12.884	1.40922	13.1175	1.07631
8340	12.8743	1.41893	13.1184	1.07557
8400	12.8646	1.42864	13.1044	1.08727
8460	12.8549	1.43834	13.0903	1.09897
8520	12.8452	1.44804	13.0923	1.09727
8580	12.8355	1.45773	13.0907	1.09867
8640	12.8259	1.46741	13.0885	1.1005
8700	12.8162	1.47708	13.0797	1.10782
8760	12.8065	1.48675	13.0759	1.11094
8820	12.7968	1.49641	13.0677	1.11777
8880	12.7872	1.50607	13.0652	1.11981
8940	12.7775	1.51571	13.0705	1.11545
