# Supplementary material for: Understanding low-pressure CO2 insertion chemistry in epoxide–CO2 copolymerization catalysis
Source: Nat Chem. 2026 Apr 30;18(5):931–8. doi: 10.1038/s41557-026-02098-6 (PMC13149301; doi:10.1038/s41557-026-02098-6)
Supplement: Supplementary file 3 — Supplementary numerical source data for graphs in Fig. 4. [file 41557_2026_2098_MOESM3_ESM.xlsx]

## Sheet: Figure 4B
Catalyst	kobs,5bar (s-1)	kobs,5bar error (s-1)	Keq (M-1)	Keq error (M-1)
5	1.99344e-05	2.35774e-06	1.27	0.23138
2	1.46e-05	5.3033e-07	0.624	0.08592
1	9.01e-06	3.6416e-07	0.37536	0.08327
3	2.635e-05	1.76777e-07	3.09921	0.41797
4	1.11e-08	3.53553e-10	0.25	0.02166

## Sheet: Figure 4C
Catalyst	Keq (M-1)	Keq error (M-1)	Pthreshold (bar)
5	1.27	0.23138	12
2	0.624	0.08592	14
1	0.37536	0.08327	15
3	3.09921	0.41797	7
4	0.25	0.02166	16

## Sheet: Figure 4D
Catalyst	kobs,5bar (s-1)	kobs,5bar error (s-1)	Pthreshold (bar)
5	1.99344e-05	2.35774e-06	12
2	1.46e-05	5.3033e-07	14
1	9.01e-06	3.6416e-07	15
3	2.635e-05	1.76777e-07	7
4	1.11e-08	3.53553e-10	16
