# Supplementary material for: Understanding low-pressure CO2 insertion chemistry in epoxide–CO2 copolymerization catalysis
Source: Nat Chem. 2026 Apr 30;18(5):931–8. doi: 10.1038/s41557-026-02098-6 (PMC13149301; doi:10.1038/s41557-026-02098-6)
Supplement: Supplementary file 4 — Supplementary numerical source data for graphs in Fig. 5. [file 41557_2026_2098_MOESM4_ESM.xlsx]

## Sheet: Figure 5A
Catalyst	Epoxide	kobs (s-1)	kobs error (s-1)	Measured Pthreshold (bar)	Predicted Pthreshold (bar)
5	PO	1.99344e-05	2.35774e-06	12	-
2	PO	1.46e-05	5.3033e-07	14	-
1	PO	9.01e-06	3.6416e-07	15	-
3	CHO	2.635e-05	1.76777e-07	7	-
4	PO	1.11e-08	3.53553e-10	16	-
1	CHO	2.93e-06	-	-	15.75
2	CHO	3.86e-05	-	-	1
5	CHO	1.68e-05	-	-	13.29
6	CHO	3.45e-06	-	-	16
