# Supplementary material for: Understanding low-pressure CO2 insertion chemistry in epoxide–CO2 copolymerization catalysis
Source: Nat Chem. 2026 Apr 30;18(5):931–8. doi: 10.1038/s41557-026-02098-6 (PMC13149301; doi:10.1038/s41557-026-02098-6)
Supplement: Supplementary file 5 — Supplementary numerical source data for graphs in Fig. 6. [file 41557_2026_2098_MOESM5_ESM.xlsx]

## Sheet: Figure 6
Catalyst	Epoxide	Keq (M-1)	Pthreshold (bar)
5	PO	1.27	12
2	PO	0.624	14
1	PO	0.37536	15
3	CHO	3.09921	7
4	PO	0.25	16
1	CHO	0.27	15.75
2	CHO	23.4	1
5	CHO	0.85	13.29
